# Supplementary material for: Synechococcus sp. PCC7002 Uses Peroxiredoxin to Cope with Reactive Sulfur Species Stress
Source: mBio. 2022 Jul 21;13(4):e01039-22. doi: 10.1128/mbio.01039-22 (PMC9426444; doi:10.1128/mbio.01039-22)
Supplement: TABLE S5 [file mbio.01039-22-s0005.xlsx]

## Sheet: The information of Prx5-type 
Protein ID	Length	Definition	Organism	Taxonomy	Sequence	SAM NO.
AFY83130.1	245	Glutaredoxin-family domain protein [Oscillatoria acuminata PCC 6304]	Oscillatoria acuminata PCC 6304	Bacteria; Cyanobacteria; Oscillatoriophycideae; Oscillatoriales; Oscillatoriaceae; Oscillatoria	mlqnregqtvpnvtlqtrqnadwatistddlfagktvivfslpgaftptcssthvpgynelaptfksngvdeiicvsvndpfvmnewkkeqkadnitflpdgngeftekmgmlvnkedlgfgkrswrysmlvkdktiekmfiepevegdpfevsdaetmlkyinpeakkpecvslltkegcpycarakaalkehgfeyeeivlkddittrslraisgattvpqvyingkhiggsddliqylnqqr	SAMN02261334
BBD54281.1	114	glutaredoxin-family domain protein [Planktothrix agardhii NIES-204]	Planktothrix agardhii NIES-204	Bacteria; Cyanobacteria; Oscillatoriophycideae; Oscillatoriales; Microcoleaceae; Planktothrix	mlvkdgiiekmfielevagdpfevsdaetilkyinpnavklplvslftkvgcpycarakallkergiafeeivlgkeittkslqavtgsttvpqlfidgkliggsedlakhfgv	SAMD00071177
BCL36545.1	252	glutathione amide-dependent peroxidase [Nostoc sp. MS1]	Nostoc sp. MS1	Bacteria; Cyanobacteria; Nostocales; Nostocaceae; Nostoc	mfsnregqrvpqvtfrtrqdnqwvnvttddlfagktivvfslpgaftptcssthlpgynelakvfkengvddivcisvndafvmnewaktqeadnitlipdgngeftegmgmlvdkadlgfgkrswrysmlvkdgvvekmfiepdvpgdpfevsdaqtmlnyinpqaakpklvslftkvgcpfcarakaalqehgidyeeitlgssgittrslravtgattvpqvfidgvliggsealleylskvsqekvav	SAMD00242822
BAT54678.1	251	Glutaredoxin-like region [Nostoc sp. NIES-3756]	Nostoc sp. NIES-3756	Bacteria; Cyanobacteria; Nostocales; Nostocaceae; Nostoc	mfsnregqrvpqvtfrtrqdnqwvnvttndlfagktvvvfslpgaftptcssthlpgynelakvfkengvddivcisvndafvmnewaktqeadnitlipdgngeftegmgmlvdkadlgfgkrswrysmlvkdgvvekmfiepdvpgdpfevsdaqtmlnyinpqaakpklvslftkvgcpfcarakaalqehgidyeeitlgngittrslravtgattvpqvfidgaliggsealleylskvsqekvvv	SAMD00042755
BAY10711.1	244	glutaredoxin family protein [Calothrix sp. NIES-2098]	Calothrix sp. NIES-2098	Bacteria; Cyanobacteria; Nostocales; Calotrichaceae; Calothrix; unclassified Calothrix	mlsnrrgqrvpnvtfrtrkdnhwvdvttdelfanktvvvfslpgaftptcssthlpgynqlanvfkengvddiicisvndafvmnewakdqeasniklipdgngeftegmgmlvdksdlgfgkrswrysmlvkdgvidnmfiepeepgdpfkvsdaetmlryinpqavkpklislfakvgcpycarakallkehgldyeeivlgkdvtthslkavtgattvpqvfidgqliggsealaayfgen	SAMD00079805
BAU15097.1	253	glutaredoxin domain protein region [Leptolyngbya sp. NIES-3755]	Leptolyngbya sp. NIES-3755	Bacteria; Cyanobacteria; Pseudanabaenales; Leptolyngbyaceae; Leptolyngbya	mtqqrnvfmltnregqrvpnvtfrtrennewvsitthelfsgktvivfslpgaftptcssthvpgynelakvfkangvddiicisvndafvmnewckdqqadnvrmipdgngeftdemgmlvdktdlgfgkrswrysmlvkdgtiekmfiepdepgdpfkvsdadtmlkyinetaekpkaislftkigcpfcarakqmlseheldyeelvlgrdasprtlravtgattvpqvfvdgtliggsealaaylgeaa	SAMD00042786
AFY64773.1	244	glutaredoxin-family domain protein [Geitlerinema sp. PCC 7407]	Geitlerinema sp. PCC 7407	Bacteria; Cyanobacteria; Oscillatoriophycideae; Oscillatoriales; Coleofasciculaceae; Geitlerinema; unclassified Geitlerinema	mlpnregqrvpsvtfrtrqnndwvdvttdelfsgktvivfalpgaftptcsathlpgyndlapvfkqngvddiiclsvndafvmnewaksqeasnirlipdgngefsagmgllvdkadlgfgkrswrysmlvkdgviekmfiepeepgdpfkvsdaetmlqylnpeaarpklvslfakegcpycarakellkskgmeyeeivlgtdittrslravtgsttvpqvyidghliggsealaeylskv	SAMN02261348
AFZ13049.1	244	glutaredoxin domain protein region [Crinalium epipsammum PCC 9333]	Crinalium epipsammum PCC 9333	Bacteria; Cyanobacteria; Oscillatoriophycideae; Oscillatoriales; Gomontiellaceae; Crinalium	mfsnkegqrvpsvtfrtrtnndwvdittdelfagktvvlfslpgaftptcssthvpgynelarvfkqngvdhiiclsvndafvmnewakdqkaenvtflpdgngeftekmgllvdkndlgfgkrswrysmlvkdgviekmfiepekpgdpfevsdaetmlkylnpdaakpqavtlftkvgcpycakakqmlqerdisyeeivlgngigtrtlkavagtttvpqvffdgsliggseeleaylqkn	SAMN02261349
ACK64570.1	243	glutaredoxin-family domain protein [Rippkaea orientalis PCC 8801]	Rippkaea orientalis PCC 8801	Bacteria; Cyanobacteria; Oscillatoriophycideae; Chroococcales; Aphanothecaceae; Rippkaea; Rippkaea orientalis	mlpnkegqkvpnvtfrtrknnewvdvttdelfagktvvvfslpgaftptcssthlpgynelapvfkengvdsiiclsvndtfvmnewakdqeadnvilipdgngeftegmgmlvdkadlgfgkrswrysmlvkdgfvekmfiepevpgdpfevsdaetmlkyinpnakkrplvslfskvgcpfcakakqmltdkgleyeeivlgkdvttkslravsgktttpqvfidgkaiggseelaaylgv	SAMN00000280
QMS92307.1	244	glutathione peroxidase [Nostoc edaphicum CCNP1411]	Nostoc edaphicum CCNP1411	Bacteria; Cyanobacteria; Nostocales; Nostocaceae; Nostoc	mfpnrrgqrvpnvtfhtrldnqwvdvttdelfadktvvvfslpgaytptcssthlpgynelagvfkengvddiicisvndafvmnewakdqeaenitlipdgngeftegmgmlvdksdlgfgkrswrysmlvkdgvinqmfiepdepgdpfkvsdaetmlrylnpqavkpeivslfakvgcpfcasakamlkehginyeeitlgkdittrslravtgattvpqvfidgkliggsealeayfaak	SAMN15196599
QLE43773.1	244	redoxin domain-containing protein [Nostoc sp. C052]	Nostoc sp. C052	Bacteria; Cyanobacteria; Nostocales; Nostocaceae; Nostoc	mlpnhrgqrvpnvtfhtrkdnqwvdvttdelfanktvvvfslpgaytptcssthlpgynelapvfkengvddiicisvndafvmnewakdqeaenvtlipdgngeftegmgllvdksdlgfgkrswrysmlvrdgvinqmfiepeepgdpfkvsdaetmlryinpqavkpelvslfakvgcpfcaraktmlkehginyeeitlgkdittrslravtgattvpqvfidgkliggsealeayfaak	SAMN11587828
AUB42779.1	244	Peroxiredoxin [Nostoc flagelliforme CCNUN1]	Nostoc flagelliforme CCNUN1	Bacteria; Cyanobacteria; Nostocales; Nostocaceae; Nostoc	mftnrrgqrvpnvtfhtrrdnewvdvttdelfanktvvvfslpgaytptcssthlpgynelagvfkengvddiicisvndpfvmnewakvqeaeniklipdgngeftegmgmlvdksdlgfgkrswrysmlvrdgvinqmfiepdepgdpfkvsdaetmlryinpqavkpevvslfakvgcpfcaraktmlkehginyeeitlgkdittrslravtgattvpqvfidgkliggsealeayfaak	SAMN07658063
ACC83014.1	244	Glutaredoxin-family domain protein [Nostoc punctiforme PCC 73102]	Nostoc punctiforme PCC 73102	Bacteria; Cyanobacteria; Nostocales; Nostocaceae; Nostoc	mvanrrgqrvpnvtfhtrkdnqwvdvttdqlfanktvvvfslpgaytptcssthlpgynelagifkengvddiicisvndafvmnewskdqeaenitlipdgngeftegmgmlvdksdlgfgkrswrysmlvrdgvinqmfiepdepgdpfkvsdaetmlryinpqavkpevvslfakvgcpfcarakamlkehginyeeitlgkdittrslravtgattvpqvfidgkliggsealeayfaak	SAMN02598449
AVH70975.1	244	glutathione amide-dependent peroxidase [Nostoc sp. 'Lobaria pulmonaria (5183) cyanobiont']	Nostoc sp. 'Lobaria pulmonaria (5183) cyanobiont'	Bacteria; Cyanobacteria; Nostocales; Nostocaceae; Nostoc	mlpnhqgkkvpnvtfhtrnnnewvdvttdklfanktvvvfslpgaytptcssthlpgynelapvfkensvddiicisvndafvmnewakdqeaenitlipdgngeftegmgllvdksdlgfgkrswrysmlvkdgvinqmfiepeepgdpfkvsdaetmlryinpkavkpevvslfakvgcpfcarakamlkehginyeeitlgkdittrslkavtgattvpqvfidgkliggsealeayfaak	SAMN03354403
QHG17214.1	244	redoxin family protein [Nostoc sp. ATCC 53789]	Nostoc sp. ATCC 53789	Bacteria; Cyanobacteria; Nostocales; Nostocaceae; Nostoc	mvtnrrgqrvpsvtfhtrkdnqwvdvttdelfanktvvvfslpgaytptcssthlpgynelagifkengvddiicisvndafvmnewskdqeaenvtlipdgngeftegmgmlvdksdlgfgkrswrysmlvrdgvinqmfiepdepgdpfkvsdaetmlryinpqavkpevvslfakvgcpfcarakamlkehginyeeitlgkdvttrslravtgattvpqvfidgkliggsealeayfaak	SAMN13242330
QKQ77470.1	244	redoxin domain-containing protein [Nostoc sp. TCL240-02]	Nostoc sp. TCL240-02	Bacteria; Cyanobacteria; Nostocales; Nostocaceae; Nostoc	mvtnrrgqrvpsitfhtrkdnqwvdvttdqlfadktvvvfslpgaytptcssthlpgynelagifkengvddiicisvndafvmnewakdqeaenitlipdgngeftegmgmlvdksdlgfgkrswrysmlvrdgvinqmfiepdepgdpfkvsdaetmlryinpqavkpevvslfakvgcpfcarakamlkehginyeeitlgkdvttrslravtgattvpqvfidgkliggsealeayfaak	SAMN11484046
AFZ32772.1	244	glutaredoxin domain protein region [Gloeocapsa sp. PCC 7428]	Gloeocapsa sp. PCC 7428	Bacteria; Cyanobacteria; Oscillatoriophycideae; Chroococcales; Chroococcaceae; Gloeocapsa; unclassified Gloeocapsa	mlsnkegqkvpnctfrtrqnnewvdittddlfngktvvvfalpgaftptcssthlpgynqmakafyengvdeivcisvndafvmnewakhqeaenikmipdgnglftegmgmlvdktelgfgkrswrysmlvkdgviekmfiepeepgdpfkvsdaetmlnhinpqaakpklvslfakigcpfcaraktmlkergldyeeivigkdvttrslqavagattvpqvfidgkliggsealeayfaal	SAMN02261347
QLE49971.1	244	redoxin domain-containing protein [Nostoc sp. C057]	Nostoc sp. C057	Bacteria; Cyanobacteria; Nostocales; Nostocaceae; Nostoc	mvtnrrgqrvpsvtfhtrkdnqwvdvttdelfanktvvvfslpgaytptcssthlpgynelagilkengvddiicisvndafvmnewskdqeaenvtlipdgngeftegmgmlvdksdlgfgkrswrysmlvrdgvinqmfiepdepgdpfkvsdaetmlryinpqavkpevvslfakvgcpfcarakamlkehginyeeitlgkdvttrslravtgattvpqvfidgkliggsealeayfaak	SAMN11587924
UBF26326.1	244	glutathione peroxidase [Kovacikia sp. CCNU0001]	Kovacikia sp. CCNU0001	Bacteria; Cyanobacteria; Pseudanabaenales; Leptolyngbyaceae; Kovacikia	mltnregqrvpnvtfrtrhnnqwvdvttddlfagktvvvfslpgaftptcssthvpgynelanafkengvdeivclsvndafvmnewareqnaknitmipdgngeftegmgmlvdkhdlgfgkrswrysmlvkdgvvekmfiepdepgdpfkvsdaetmlnyinpgatkpkcvsliarigcpycarakamlkdqgidfeevtlgrdvtmysvraftgrltvpqvfidgkhiggseelaaflgva	SAMN21366140
AKV67206.1	243	Peroxiredoxin family protein/glutaredoxin [Microcystis panniformis FACHB-1757]	Microcystis panniformis FACHB-1757	Bacteria; Cyanobacteria; Oscillatoriophycideae; Chroococcales; Microcystaceae; Microcystis	mlpnregqrvpdvtfpvrqnnqwvnitseelfkgktvvlfalpgaftptcstshlpgynelapvfrengvdsivclsvndtfvmnewakdqecdnvvlipdgngefsagmgmlvdkadlgfgqrswrysmlvkdgviekmfiepeepgdpfkvsdaetmlhyinpeakkpplvslfskvgcpyclrakkmleekglqyeeiilgrdatsrslramsgntttpqvfingkliggseelaaylga	SAMN03392520
QIR35661.1	244	glutathione peroxidase [Tolypothrix sp. PCC 7910]	Tolypothrix sp. PCC 7910	Bacteria; Cyanobacteria; Nostocales; Tolypothrichaceae; Tolypothrix; unclassified Tolypothrix	mlsnrrgqrvphvtfrtrknnqwvnittddlfadktvivfslpgaftptcssthlpgynqlanvfkengvddivcisvndafvmnewakdqeatnitlipdgngeftegmgmlvdktdlgfgkrswrysmlvkdgvidnmfiepeepgdpfkvsdaetmlryinpeavkpklvslftkigcpycarakellhehglnyeeivlgkditthtlkavtgattvpqvfidaqliggsealasyfggk	SAMN14299416
ARI79444.1	243	hypothetical protein BH695_0161 [Microcystis aeruginosa PCC 7806SL]	Microcystis aeruginosa PCC 7806SL	Bacteria; Cyanobacteria; Oscillatoriophycideae; Chroococcales; Microcystaceae; Microcystis	mlpnregqrvpdvtfpvrqnnqwvnitseelfkgktvvlfalpgaftptcstshlpgynelapvfrengvdtivclsvndtfvmnewakdqecdnvvlipdgngefsagmgmlvdkadlgfgkrswrysmlvkdgviekmfiepeepgdpfkvsdaetmlhyinpeakkpplvslfskvgcpyclrakktleekglqyeeiilgrdatsrslramsgntttpqvfingqliggseelaaylga	SAMN05786724
BAG06100.1	243	putative peroxiredoxin [Microcystis aeruginosa NIES-843]	Microcystis aeruginosa NIES-843	Bacteria; Cyanobacteria; Oscillatoriophycideae; Chroococcales; Microcystaceae; Microcystis	mlpnregqrvpdvtfpvrqnnqwvnitseelfkgktvvlfalpgaftptcstshlpgynelapvfrengvdsivclsvndtfvmnewakdqecdnvvlipdgngefsagmgmlvdkadlgfgqrswrysmlvkdgviekmfiepeepgdpfkvsdaetmlnyinpeakkpplvslfskvgcpyclrakkmleekglqyeeiilgrdatsrslramsgntttpqvfingqliggseelaaylga	SAMD00060936
QHU84667.1	243	redoxin family protein [Microcystis aeruginosa NIES-298]	Microcystis aeruginosa NIES-298	Bacteria; Cyanobacteria; Oscillatoriophycideae; Chroococcales; Microcystaceae; Microcystis	mlpnregqrvpdvtfpvrqnnqwvnitseelfkgktvvlfalpgaftptcstshlpgynelapvfrengvdaivclsvndtfvmnewakdqecdnvvlipdgngefsagmgmlvdkadlgfgqrswrysmlvkdgviekmfiepeepgdpfkvsdaetmlnyinpeakkpplvslfskvgcpyclrakkmleekglqyeeiilgrdatsrslramsgntttpqvfingqliggseelaaylga	SAMN10054359
AOC52522.1	243	Peroxiredoxin family protein/glutaredoxin [Microcystis aeruginosa NIES-2481]	Microcystis aeruginosa NIES-2481	Bacteria; Cyanobacteria; Oscillatoriophycideae; Chroococcales; Microcystaceae; Microcystis	mlpnregqrvpdvtfpvrqnnqwvnitseelfkgktvvlfalpgaftptcstshlpgynelapvfrengvdtivclsvndtfvmnewakdqecdnvvlipdgngefsagmgmlvdkadlgfgkrswrysmlvkdgviekmfiepeepgdpfkvsdaetmlhyinpeakkpplvslfskvgcpyclrakkmleekglqyeeiilgrdatsrslramsgntttpqvfidgqliggseelaaylga	SAMN03955402
AKE64128.1	243	Peroxiredoxin family protein/glutaredoxin [Microcystis aeruginosa NIES-2549]	Microcystis aeruginosa NIES-2549	Bacteria; Cyanobacteria; Oscillatoriophycideae; Chroococcales; Microcystaceae; Microcystis	mlpnregqrvpdvtfpvrqnnqwvnitseelfkgktvvlfalpgaftptcstshlpgynelapvfrengvdtivclsvndtfvmnewakdqecdnvvlipdgngefsagmgmlvdkadlgfgkrswrysmlvkdgviekmfiepeepgdpfkvsdaetmlhyinpeakkpplvslfskvgcpyclrakkmleekglqyeeiilgrdatsrslramsgntttpqvfidgqliggseelaaylga	SAMN03480410
QFS46116.1	244	glutathione peroxidase [Nostoc sphaeroides CCNUC1]	Nostoc sphaeroides CCNUC1	Bacteria; Cyanobacteria; Nostocales; Nostocaceae; Nostoc	mfpnrrgervpnvtfhtrqgnqwvdvttdqlfanktvvvfslpgaytptcssthlpgynelsgvfkengvddiicisvndafvmnewakdqeaenvtlipdgngeftegmgmlvdksdlgfgkrswrysmlvrdgvinqmfiepdepgdpfkvsdaetmlrylnpqavkpevvslfakvgcpfcaraktmlkehginyeeitlgkdittrslravtgattvpqvfidgkliggsealeayfaak	SAMN12992885
BBH40893.1	243	putative peroxiredoxin [Microcystis viridis NIES-102]	Microcystis viridis NIES-102	Bacteria; Cyanobacteria; Oscillatoriophycideae; Chroococcales; Microcystaceae; Microcystis	mlpnregqrvpdvtfpvrqnnqwvnitseelfkgktvvlfalpgaftptcstshlpgynelapvfrengvdsivclsvndtfvmnewakdqecdnvvlipdgngefsagmgmlvdkadlgfgqrswrysmlvkdgviekmfiepeepgdpfkvsdaetmlnyinpeakkpplvslfskvgcpyclrakkmleekglqyeeiilgrdatsrslramsgntttpqvfingqliggseelaahlga	SAMD00106498
AVQ71951.1	243	glutathione peroxidase [Microcystis sp. MC19]	Microcystis sp. MC19	Bacteria; Cyanobacteria; Oscillatoriophycideae; Chroococcales; Microcystaceae; Microcystis; unclassified Microcystis	mlpnregkrvpdvtfpvrqnnqwvnitseelfkgktvvlfalpgaftptcstshlpgynelapvfrengvdtivclsvndtfvmnewakdqecdnvvlipdgngefsagmgmlvdkadlgfgkrswrysmlvkdgviekmfiepeepgdpfkvsdaetmlhyinpeakkpplvslfskvgcpyclrakkmleekglqyeeiilgrdatsrslramsgntttpqvfidgkliggseelaahlga	SAMN06554445
QGZ90894.1	243	redoxin family protein [Microcystis aeruginosa FD4]	Microcystis aeruginosa FD4	Bacteria; Cyanobacteria; Oscillatoriophycideae; Chroococcales; Microcystaceae; Microcystis	mlpnregqrvpdvtfpvrqnnqwvnitseelfkgktvvlfalpgaftptcstshlpgynelapvfrengvdaivclsvndtfvmnewakdqecdnvvlipdgngefsagmgmlvdkadlgfgkrswrysmlvkdgviekmfiepeepgdpfqvsdaetmlhyinpsakkpplvslfskvgcpyclrakkmleekslqyeeiilgrdatsrslramsgntttpqvfidgqliggseelaaylga	SAMN13567245
QSF50176.1	244	glutathione peroxidase [Thermosynechococcus sp. TA-1]	Thermosynechococcus sp. TA-1	Bacteria; Cyanobacteria; Pseudanabaenales; Thermosynechococcaceae; Thermosynechococcus; unclassified Thermosynechococcus	mlpnregqrvpevtfrtregdqwvnvttndlfngktvvvfalpgaftptcssthlpgynelaplfrncgvddilcisvndafvmnewgktqqaenvrlipdgngeftagmgmlvdkedlgfgkrswrysmlvkdgviekmfiepeepgdpfkvsdaetmlcylnpgykrqcvslftkrgcpycanaktmlaqkgihydeivigeaaslrslqavtgattvpqvfidgqyiggsealaeylatnc	SAMN17981212
AFZ04673.1	244	glutaredoxin domain protein region [Oscillatoria nigro-viridis PCC 7112]	Oscillatoria nigro-viridis PCC 7112	Bacteria; Cyanobacteria; Oscillatoriophycideae; Oscillatoriales; Oscillatoriaceae; Oscillatoria	mltnhegqrvpkvtfrtrkdnewvdvttddifagktvvvfslpgaftptcssthlpgynelakvfkengvdeivcisvndtfvmnewakdqeadnvtlipdgngeftegmgmlvdktdlgfgkrswrysmlvkdgvvekmfiepeepgdpfkvsdaetmlnyinsaaakpkvvslftkigcpfcakakamlskhgldyeeivlgreittrslramtgattvpqvfidgkliggsealesyltva	SAMN02261335
QHD79117.1	251	redoxin family protein [Trichormus variabilis 0441]	Trichormus variabilis 0441	Bacteria; Cyanobacteria; Nostocales; Nostocaceae; Trichormus	mfsnregqrvpqvtfrtrqnnewvnvttddlfagktvavfslpgaftptcssthlpgynelakvfkengvdeivcisvndafvmnewaktqeaenitlipdgngeftegmgmlvdkadlgfgkrswrysmlvkdgviekmfiepdvpgdpfevsdaqtmlkyinpqaakpklvslftkvgcpfcarakaalqengieyeeitlgkgittrslravtgattvpqvfidgvliggsealaeylsaikqekvgv	SAMN13702813
QFZ10602.1	251	glutathione peroxidase [Anabaena sp. YBS01]	Anabaena sp. YBS01	Bacteria; Cyanobacteria; Nostocales; Nostocaceae; Anabaena; unclassified Anabaena	mfsnregqrvpqvtfrtrqnnewvnvttddlfagktvavfslpgaftptcssthlpgynelakvfkengvdeivcisvndafvmnewaktqeaenitlipdgngeftegmgmlvdkadlgfgkrswrysmlvkdgviekmfiepdvpgdpfevsdaqtmlkyinpqaakpklvslftkvgcpfcarakaalqengieyeeitlgkgittrslravtgattvpqvfidgvliggsealaeylsaikqekvgv	SAMN10417483
ABA24578.1	251	Glutaredoxin-like region [Trichormus variabilis ATCC 29413]	Trichormus variabilis ATCC 29413	Bacteria; Cyanobacteria; Nostocales; Nostocaceae; Trichormus	mfsnregqrvpqvtfrtrqnnewvnvttddlfagktvavfslpgaftptcssthlpgynelakvfkengvdeivcisvndafvmnewaktqeaenitlipdgngeftegmgmlvdkadlgfgkrswrysmlvkdgviekmfiepdvpgdpfevsdaqtmlkyinpqaakpklvslftkvgcpfcarakaalqengieyeeitlgkgittrslravtgattvpqvfidgvliggsealaeylsaikqekvgv	SAMN02598253
BAB77907.1	251	peroxiredoxin 2 family protein/glutaredoxin [Nostoc sp. PCC 7120 = FACHB-418]	Nostoc sp. PCC 7120 = FACHB-418	Bacteria; Cyanobacteria; Nostocales; Nostocaceae; Nostoc	mfsnregqrvpqvtfrtrqnnewvnvttddlfagktvavfslpgaftptcssthlpgynelakvfkdngvdeivcisvndafvmnewaktqeaenitlipdgngeftegmgmlvdktdlgfgkrswrysmlvkdgviekmfiepdvpgdpfevsdaqtmlkhinpqaakpklvslftkvgcpfcarakaalqengieyeeitlgkgittrslravtgattvpqvfidgvliggsealtdylstikqekvgv	SAMD00061094
ACK70925.1	245	glutaredoxin-family domain protein [Gloeothece citriformis PCC 7424]	Gloeothece citriformis PCC 7424	Bacteria; Cyanobacteria; Oscillatoriophycideae; Chroococcales; Aphanothecaceae; Gloeothece; Gloeothece citriformis	mlpnregqkvpdakfrlrvnnewvdkttddlfagktvvvfslpgaftptcssthlpgyndlapvfkdngvddilcisvndafvmnewakdlnannvtlipdgngefsegmgmlvdksdlgfgkrswrysmlvkdktiekmfiepeepgdpfkvsdadtmlnyinpsakkkppvtmftkvgcpfctraknmlqekgieyeeiplsktvttktlsavsgakttpqvfiggqliggsealeeylkthy	SAMN00000286
AFY99883.1	243	glutaredoxin domain protein region [Calothrix sp. PCC 6303]	Calothrix sp. PCC 6303	Bacteria; Cyanobacteria; Nostocales; Calotrichaceae; Calothrix; unclassified Calothrix	mlpnregqrvpnvtfrtrrdsewvnittddlfkgktvvvfslpgaftptcssthlpgynqlakafhsngvdsivcmsvndtfvmnewakdqesdnvilipdgngeftegmgllvdktdlgfgkrswrysmlvkdgiiekmfiepeepgdpfkvsdadtmlkyinpnakqpilvtlftkvgcpfcarakallkekgidyeeiilgkdistrslkavtaattvpqvfidgkliggsddlaayfra	SAMN02261327
ADN13855.1	244	glutaredoxin-family domain protein [Gloeothece verrucosa PCC 7822]	Gloeothece verrucosa PCC 7822	Bacteria; Cyanobacteria; Oscillatoriophycideae; Chroococcales; Aphanothecaceae; Gloeothece; Gloeothece verrucosa	mlqnregqkvpdakfrlrvneqwvdkttddlfagktvvvfslpgaftptcssthlpgyndlaavfkengvddiicisvndtfvmnewakdlnannitlipdgnaeftegmgmlvdksdlgfgkrswrysmlvkdkviekmfiepeepgdpfkvsdadtmlnyinpnakknpsitlftkvgcpycarakkmlqergleyeeiplsktvttrtltavsgaktvpqvfiggnliggsealeeylkth	SAMN00000663
AVH65664.1	244	glutathione amide-dependent peroxidase [Nostoc sp. 'Peltigera membranacea cyanobiont' N6]	Nostoc sp. 'Peltigera membranacea cyanobiont' N6	Bacteria; Cyanobacteria; Nostocales; Nostocaceae; Nostoc	matnrkgqrvpnvtfhtrkdnqwvdvttdelfanktvvvfslpgaytptcssthlpgynelaevlkengvddiicisvndafvmnewakdqeaenitlipdgngeftegmgmlvdksdlgfgkrswrysmlvrdgvinqmfiepeepgdpfkvsdaetmlryinpqavkpelvslfakvgcpfcarakamlkehsinyeeitlgkdittrslravtgattvpqvfidgkliggseeleayftak	SAMN03445855
AFZ20280.1	243	Glutaredoxin-family domain protein [Allocoleopsis franciscana PCC 7113]	Allocoleopsis franciscana PCC 7113	Bacteria; Cyanobacteria; Oscillatoriophycideae; Oscillatoriales; Coleofasciculaceae; Allocoleopsis; Allocoleopsis franciscana	mlknregervpnvtfrtrndsqwvdvtsdelfkgktvvvfslpgaftptcssthvpgynelaktfkengvddiicvsvndafvmnewkktqeadnitfipdgngefseqmgmlvdkenlgfgkrswrysmlvtdgvikkmfiepevegdpfevsdaetmlnyinpdaakpkcvslftkvgcpfcarakqalkdrgidyeeivvgkdatmrslraatgattvpqvfidgkliggsealeqylsa	SAMN02261351
BAU07202.1	245	glutaredoxin-like region [Fischerella sp. NIES-3754]	Fischerella sp. NIES-3754	Bacteria; Cyanobacteria; Nostocales; Hapalosiphonaceae; Fischerella	mlpyregrkvpnvtfrlrqndqwvnvttddlfksktvvvfslpgaftptcssthvpgynqlaktfkengvdeivcisvndtfvmnewakaqkadnitfipdgngeftegmgmlvdksdlgfgkrswrysmlvkdgvvekmfiepeepgdpfkvsdaetmlayinpqavkpklvslftkpgcpfcarakdmlkqnnldyeeivlgqdatthslkaitgattvpqvfidgqhiggsealaaylsatr	SAMD00042785
BCU14177.1	243	glutathione amide-dependent peroxidase [Microcystis aeruginosa]	Microcystis aeruginosa	Bacteria; Cyanobacteria; Oscillatoriophycideae; Chroococcales; Microcystaceae; Microcystis	mlpnregqrvpdvtfpvrqnnqwvnitseelfkgktvvlfalpgaftptcstshlpgynelapvfrengvdsivclsvndtfvmnewakdqecdnillipdgngefsagmgmlvdkadlgfgqrswrysmlvkdgviekmfiepeepgdpfkvsdaetmlnyinpeakkpplvslfskvgcpyclrakkmleekglqyeeiilgrdatsrslramsgntttpqvfidgqliggseelaaylea	SAMD00294438
UCJ12138.1	243	MAG: glutathione peroxidase [Phormidium sp. PBR-2020]	Phormidium sp. PBR-2020	Bacteria; Cyanobacteria; Oscillatoriophycideae; Oscillatoriales; Oscillatoriaceae; Phormidium	mlqdktgqrvpevtfrtrqdgewkdveskdifngrnvivfalpgaftptcssshlpgynqlastfkasgvdeivclsvndtfvmnewakdqecdnvtlipdgngdfteqmgmlvdkadlgfgkrswrysmyvkdgvidkmfiepeepgdpfkvsdaetmlgyinpqakpkhvslfskvgcpfcaqaksllndkgwdyeeivigrdastaslkamtgktsapqvfvdgqlvggseeleaylkta	SAMN17928605
AFY87911.1	244	glutaredoxin-family domain protein [Chroococcidiopsis thermalis PCC 7203]	Chroococcidiopsis thermalis PCC 7203	Bacteria; Cyanobacteria; Chroococcidiopsidales; Chroococcidiopsidaceae; Chroococcidiopsis	mlsnregqkvpsvkfrtrqnngwldvssdeifngktvvvfslpgaytptcssthvpgyndlapafkengvdeivcisvndafvmsewakdqgadkvtflpdgngeftdgmgmlvdkselgfgkrswrysmlvkdgvvekmfiepeepgdpfkvsdaetmlnyinpeaakpkcvslfakvgcpfctrakemlqgrgieyeeivlgqdattrslramtgamtvpqvfidgrliggsealeaylstn	SAMN02261359
AXY67562.1	244	glutathione peroxidase [Thermosynechococcus elongatus PKUAC-SCTE542]	Thermosynechococcus elongatus PKUAC-SCTE542	Bacteria; Cyanobacteria; Pseudanabaenales; Thermosynechococcaceae; Thermosynechococcus	mlpnregqrvpevtfhtregdqwvnvttndlfngktvvvfalpgaftptcssthlpgynelaplfrecgvddilcisvndafvmnewgktqqaenvrlipdgngeftagmgmlvdkedlgfgkrswrysmlvkdgviekmfiepeepgdpfkvsdaetmlcylnpgykrqcvslftkrgcpycanaktmlaekgihydeivigegaslrslqavtgattvpqifidgkyiggsealaaylatyc	SAMN09949183
QXE22017.1	244	peroxiredoxin 2 family protein/glutaredoxin [Richelia sinica FACHB-800]	Richelia sinica FACHB-800	Bacteria; Cyanobacteria; Nostocales; Nostocaceae; Richelia	mfanrqgqrvpqvtfrtrqnnqwvnvttddlftdrtvivfslpgaftptcssahvpgyndlakvfkengvdeiiclsvndafvmnewakhqaadnitfipdgngeftagmgmlvnrsdlgfgnrswrysmlvkdgvieqmfiepyepgdpfqvsdaetmlkyinpyavkpklvslftkvgcpycarakallleqgidyeeitidevvttralraitgtttvpqifidgqliggsealiaylsan	SAMN06603501
BAY54592.1	245	glutaredoxin domain protein region [Leptolyngbya boryana NIES-2135]	Leptolyngbya boryana NIES-2135	Bacteria; Cyanobacteria; Pseudanabaenales; Leptolyngbyaceae; Leptolyngbya	mafvdrsgqkvpdvtfrtrennewvsvtahelfagktvivfslpgaftptcssthvpgynelakvfkangvddivcisvndafvmnewckdqnadyirmipdgngeftdgmgmlvdksdlgfgkrswrysmlvkdgtiekmfiepeepgdpfkvsdadtmlkyinetaekpkaislftkigcpfcakakqmlsdrgfdyeeivlgrdasprtlravtgastvpqvfvegnliggsedlaaylgan	SAMD00079812
BAS65417.1	245	glutaredoxin domain protein region [Leptolyngbya boryana dg5]	Leptolyngbya boryana dg5	Bacteria; Cyanobacteria; Pseudanabaenales; Leptolyngbyaceae; Leptolyngbya	mafvdrsgqkvpdvtfrtrennewvsvtahelfagktvivfslpgaftptcssthvpgynelakvfkangvddivcisvndafvmnewckdqnadyirmipdgngeftdgmgmlvdksdlgfgkrswrysmlvkdgtiekmfiepeepgdpfkvsdadtmlkyinetaekpkaislftkigcpfcakakqmlsdrgfdyeeivlgrdasprtlravtgastvpqvfvegnliggsedlaaylgan	SAMD00019989
BAS59069.1	245	glutaredoxin domain protein region [Leptolyngbya boryana IAM M-101]	Leptolyngbya boryana IAM M-101	Bacteria; Cyanobacteria; Pseudanabaenales; Leptolyngbyaceae; Leptolyngbya	mafvdrsgqkvpdvtfrtrennewvsvtahelfagktvivfslpgaftptcssthvpgynelakvfkangvddivcisvndafvmnewckdqnadyirmipdgngeftdgmgmlvdksdlgfgkrswrysmlvkdgtiekmfiepeepgdpfkvsdadtmlkyinetaekpkaislftkigcpfcakakqmlsdrgfdyeeivlgrdasprtlravtgastvpqvfvegnliggsedlaaylgan	SAMD00019988
BAY52180.1	161	glutaredoxin-like region [Thermostichus vulcanus NIES-2134]	Thermostichus vulcanus NIES-2134	Bacteria; Cyanobacteria; Thermostichales; Thermostichaceae; Thermostichus	mneggktqqaenlrlipggngaftagmgmlvdkedlgfgqrpwrysmlvqegiiekmfiepeepgdpfkvldaetmlcylspgykrqcvsvfrkggcpycanaktmlaekgipydeividegaslrslqaitgattvpqvfidgksiggsealaeylashc	SAMD00081177
ANV89873.1	187	peroxiredoxin [Synechococcus sp. PCC 8807]	Synechococcus sp. PCC 8807	Bacteria; Cyanobacteria; Synechococcales; Synechococcaceae; Synechococcus; unclassified Synechococcus	marvpdvvfktrvrdesvegpnpyrwedkttadifggkkvvlfslpgaftptcssnhlpryeelysefqaqgvdeiiclsvndafvmfkwgkeigadkvfllpdgngeftrkmgmlveksnlgfgmrswrysmlvedgeikkmfvepdfsdncptdpfevsdadtmlayikgesapgvseprkefvg	SAMN04422305
ANV88672.1	187	peroxiredoxin [Synechococcus sp. PCC 7117]	Synechococcus sp. PCC 7117	Bacteria; Cyanobacteria; Synechococcales; Synechococcaceae; Synechococcus; unclassified Synechococcus	marvpdvvfktrvrdesvegpnpyrwedkttadifggkkvvlfslpgaftptcssnhlpryeelysefqaqgvdeiiclsvndafvmfkwgkeigadkvfllpdgngeftrkmgmlveksnlgfgmrswrysmlvedgeikkmfvepdfsdncptdpfevsdadtmlayikgesapgvseprkefvg	SAMN04422303
AMA08567.1	187	peroxiredoxin [Synechococcus sp. PCC 73109]	Synechococcus sp. PCC 73109	Bacteria; Cyanobacteria; Synechococcales; Synechococcaceae; Synechococcus; unclassified Synechococcus	marvpdvvfktrvrdesvegpnpyrwedkttadifggkkvvlfslpgaftptcssnhlpryeelysefqaqgvdeiiclsvndafvmfkwgkeigadkvfllpdgngeftrkmgmlveksnlgfgmrswrysmlvedgeikkmfvepdfsdncptdpfevsdadtmlayikgesapgvseprkefvg	SAMN04422304
ACA98797.1	187	AhpC/TSA family protein [Synechococcus sp. PCC 7002]	Synechococcus sp. PCC 7002	Bacteria; Cyanobacteria; Synechococcales; Synechococcaceae; Synechococcus; unclassified Synechococcus	marvpdvvfktrvrdesvegpnpyrwedkttadifggkkvvlfslpgaftptcssnhlpryeelysefqaqgvdeiiclsvndafvmfkwgkeigadkvfllpdgngeftrkmgmlveksnlgfgmrswrysmlvedgeikkmfvepdfsdncptdpfevsdadtmlayikgesapgvseprkefvg	SAMN01081740
ANV83610.1	187	peroxiredoxin [Synechococcus sp. PCC 7003]	Synechococcus sp. PCC 7003	Bacteria; Cyanobacteria; Synechococcales; Synechococcaceae; Synechococcus; unclassified Synechococcus	marvpdvvfktrvrdesvegpnpyrwedkttadifggkkvvlfslpgaftptcssnhlpryeelysefqaqgvdeiicisvndafvmfkwgkeigadkvfllpdgngeftrkmgmlveksnlgfgmrswrysmlvedgeikkmfvepdfsdncptdpfevsdadtmlayikgesapgvseprkefvg	SAMN04422302
BAW95934.1	187	AhpC/TSA family protein [Synechococcus sp. NIES-970]	Synechococcus sp. NIES-970	Bacteria; Cyanobacteria; Synechococcales; Synechococcaceae; Synechococcus; unclassified Synechococcus	marvpdvvfktrvrdesvegpnpyrwedkttadifggkkvvlfslpgaftptcssnhlpryeelysefqaqgvdeiicisvndafvmfkwgkeigadkvsllpdgngeftrkmgmlveksnlgfgmrswrysmlvndgeiekmfvepdfsdncptdpfevsdadtmlaylkgesapgvseprkefvg	SAMD00051107
AFY40240.1	187	Redoxin domain protein [Leptolyngbya sp. PCC 7376]	Leptolyngbya sp. PCC 7376	Bacteria; Cyanobacteria; Pseudanabaenales; Leptolyngbyaceae; Leptolyngbya	makvpdvvfktrvrdesvegpnpyrwedkttadifggkkvvvfslpgaftptcssnhlpryeelysefaangvdeiicvsvndafvmfkwgkeigadkvfllpdgngeftrkmgmlvdkanlgfgmrswrysmlvndgeiekmfvepdfadncptdpfevsdadtmlahvkgesapgvsapvkefvg	SAMN02232033
AFZ53074.1	189	Redoxin domain protein [Cyanobacterium aponinum PCC 10605]	Cyanobacterium aponinum PCC 10605	Bacteria; Cyanobacteria; Oscillatoriophycideae; Chroococcales; Geminocystaceae; Cyanobacterium	mavlervpdvvfktrvrdesiqpnpyrwedkttqdifggkkvvvfslpgaftptcssnhlpryeelydefkalgvdeivcvsvndafvmfkwgreigaknvfllpdgngeftrkmgmlvdksnlgfglrswrysmfvndckiekifvepnfsdncptdpfevsdadtmlaylkgeqpkgvseprkefvg	SAMN02261329
BAQ66851.1	189	peroxiredoxin family protein/glutaredoxin [Geminocystis sp. NIES-3709]	Geminocystis sp. NIES-3709	Bacteria; Cyanobacteria; Oscillatoriophycideae; Chroococcales; Chroococcaceae; Geminocystis; unclassified Geminocystis	maviekvpsvvfktrvrdesiqpnpyrwedktteeifagkkvvvfslpgaftptcssnhlpryeelyeefkavgvdeiicvsvndafvmfkwgkeigaknvfllpdgngeftrkmgmlvdksnvgfgtrswrysmlvndmtiekifvepgfsdncptdpfevsdadtmlaylkgetpagvseprkefvg	SAMD00027151
QQE64612.1	190	peroxiredoxin [Leptolyngbya sp. BL0902]	Leptolyngbya sp. BL0902	Bacteria; Cyanobacteria; Pseudanabaenales; Leptolyngbyaceae; Leptolyngbya	msviervpdvvfktrvrdesvggsnpyrwqdlttqdifggkkvvvfslpgaftptcssnhlpryeelyeefkaqgvdtiicvsvndafvmfqwglkigaknvfllpdgngeftrkmgmlvdksnlgfgmrswrysmlvndgniekifvepdfgdncpidpfevsdadtmlaylkgtesagvseprlafvg	SAMN13008645
AUC60786.1	190	Peroxiredoxin family protein/glutaredoxin [Cyanobacterium sp. HL-69]	Cyanobacterium sp. HL-69	Bacteria; Cyanobacteria; Oscillatoriophycideae; Chroococcales; Geminocystaceae; Cyanobacterium; unclassified Cyanobacterium	maviekvpsvvfktrvrdesvegpnpyrwedkttedifggkkvvvfslpgaftptcssnhlpryeelyeefkaqgvdevicvsvndafvmfkwgreigaknvfllpdgnaeftrkmgmlveksnlgfglrswrysmlvndckiekifvepgyedncpadpfevsdadtmlaylkgtapagvcdpvkefvg	SAMN05326725
AFY57632.1	190	peroxiredoxin [Rivularia sp. PCC 7116]	Rivularia sp. PCC 7116	Bacteria; Cyanobacteria; Nostocales; Rivulariaceae; Rivularia; unclassified Rivularia (in: Bacteria)	maaiekvpsvvfktrvrdesvagpnpyrwedkttedifagkkvvvfslpgaftptcssnhlpryeelydefkaqgvdqiicvsvndafvmfqwgkqigaknvyllpdgsgeftrkmgmlvdksnlgfgyrswrysmlvndgtiekmfvepnfgdncpidpfevsdadtmlaylkggksagvseprrafvg	SAMN02232049
AFZ48560.1	190	Redoxin domain protein [Cyanobacterium stanieri PCC 7202]	Cyanobacterium stanieri PCC 7202	Bacteria; Cyanobacteria; Oscillatoriophycideae; Chroococcales; Geminocystaceae; Cyanobacterium	maviekvpsvvfktrvrdesvegpnpyrwedkttedifagkkvvvfslpgaftptcssnhlpryeelydefkaqgvdevicvsvndafvmfkwgreigaknvfllpdgnaeftrkmgmlvdkanlgfglrswrysmlvddckiekifvepgyedncptdpfevsdadtmlaylkgtapagvcepvkefvg	SAMN02232010
BAQ59650.1	189	peroxiredoxin family protein/glutaredoxin [Geminocystis sp. NIES-3708]	Geminocystis sp. NIES-3708	Bacteria; Cyanobacteria; Oscillatoriophycideae; Chroococcales; Chroococcaceae; Geminocystis; unclassified Geminocystis	maviekvpsvvfktrvrdesiqpnpyrwedktteeifggkkvvvfslpgaftptcssnhlpryeelyeefkalgvdeiicvsvndafvmfkwgkeigaknvfllpdgngeftrkmgmlvdkanlgfgprswrysmlvndltiekifvepgfsdncatdpfevsdadtmlaylkgvapagvsapvkefvg	SAMD00025579
QVL54237.1	188	MAG: peroxiredoxin [Cyanobium sp. M30B3]	Cyanobium sp. M30B3	Bacteria; Cyanobacteria; Synechococcales; Prochlorococcaceae; Cyanobium; unclassified Cyanobium	mldrvpnvtfhtrvrdesvpgpnpyrwqdlssdaifkgrkvvlfalpgaftptcssnhlpryeelyeefrahgvdqiiclsvndafvmfqwgkqigarnvfllpdgngeftrkmgmlvdksnlgfgmrswrysmlvddgriekifrepefddncpidpfevsdadtmlaylkgtepagvtaprrefeg	SAMN18869340
SBO44449.1	190	putative Peroxiredoxin [Cyanobium sp. NIES-981]	Cyanobium sp. NIES-981	Bacteria; Cyanobacteria; Synechococcales; Prochlorococcaceae; Cyanobium; unclassified Cyanobium	maviervpsvtfktrvrdesipgpnpyrwqdltteeifsgkrvvlfslpgaftptcssnhlpryeelheqfraegidqiiclsvndafvmfqwgrhvgadkvfllpdgngeftrkmgmlvdksnlgfglrswrysmlvddgriekifvepdfgdncpidpfevsdadtmlaylrgqtpqgvrepalafeg	SAMEA4005231
AUT00106.1	190	peroxiredoxin [Nostoc sp. CENA543]	Nostoc sp. CENA543	Bacteria; Cyanobacteria; Nostocales; Nostocaceae; Nostoc	mtaitrvpdvvfktrvrdesvpgpnpyrwqdrttqeifggkkvvlfalpgaftptcssthlpryeelydefkalgvdqiiclsvndafvmfqwgkqqgaknvfllpdgsgeftrkmgmlvdksnigfgmrswryamvvndgqieqmfiepgfedncptdpfevsdadtvlaylkgverskevaprlafvg	SAMN07604078
AFY30179.1	190	peroxiredoxin [Cyanobium gracile PCC 6307]	Cyanobium gracile PCC 6307	Bacteria; Cyanobacteria; Synechococcales; Prochlorococcaceae; Cyanobium	maaiekvpsvvfktrvrdesvpgpnpfrwqdlttddifkgkkvvvfslpgaftptcssnhlpryealydefkalgvdsivcvsvndafvmfqwgkqvgadkvfllpdgngefsrkmgmlvekdnlgfgarswrysmlvndgtieklfaepgledncptdpfecsdadtmlaylkgtapagvcapsrefvg	SAMN02261330
BBC24853.1	187	redoxin superfamily [Pseudanabaena sp. ABRG5-3]	Pseudanabaena sp. ABRG5-3	Bacteria; Cyanobacteria; Pseudanabaenales; Pseudanabaenaceae; Pseudanabaena	mdtvpnvvfktrvrdesvggpnpyrwqdrttddlfggkkvvlfslpgaftptcssnhlpryeelydefkalgvdevicvsvndafvmfkwgkeigakkvfllpdgngeftrklgflvdksnigfgfrswryaavindrkieklfvepgfgdnagddpfevsdadtvlaylkgaapagvsaprlafeg	SAMD00051590
QNI69927.1	190	type-II peroxiredoxin [Cyanobium sp. NS01]	Cyanobium sp. NS01	Bacteria; Cyanobacteria; Synechococcales; Prochlorococcaceae; Cyanobium; unclassified Cyanobium	mailnrvpsvtfktrvrdasvpgpnpfrwqdlssdeifagkrvvifslpgaftptcssnhlpryeelytefqaqgidtivclsvndafvmfqwgkqvgannvmllpdgngeftrkmgmlvdksnlgfglrswrysmlvndgviekvfaepefgdncpidpfevsdadtmlaylkgtspagvsearrsfeg	SAMN13641348
QIR39265.1	190	peroxiredoxin [Tolypothrix sp. PCC 7910]	Tolypothrix sp. PCC 7910	Bacteria; Cyanobacteria; Nostocales; Tolypothrichaceae; Tolypothrix; unclassified Tolypothrix	mtaisrvpdvvfktrvrdesvpgpnpyrwqdrtteeifggkkvvlfalpgaftptcssthlpryeelydqftalgvdqiiclsvndafvmfqwgkqqgaknvfllpdgsgeftrkmgmlvdksnigfgmrswryamvvnngqiekmfiepgfedncvtdpfevsdadtvlaylkgverikevaprlafvg	SAMN14299416
BAZ39853.1	190	peroxiredoxin [Calothrix sp. NIES-4101]	Calothrix sp. NIES-4101	Bacteria; Cyanobacteria; Nostocales; Calotrichaceae; Calothrix; unclassified Calothrix	mavvtrvpdvvfktrvrdesvpgpnpfrwqdrttqeifggkrvvlfalpgaftptcssthlpryeelydefkaqgidqiiclsvndafvmfqwgkqigaknvfllpdgngeftrkmgmlvdksnlgfgmrswryamvvndgniekifaengyedncaidpfevsdadtvlaylkgvdrsqevaprlsfvg	SAMD00081173
AFY47635.1	190	peroxiredoxin [Nostoc sp. PCC 7524]	Nostoc sp. PCC 7524	Bacteria; Cyanobacteria; Nostocales; Nostocaceae; Nostoc	mtaitrvpnvvfktrvrdesvpgpnpfrwqdrttqeifggkrvvlfalpgaftptcssthlpryeelydefkaqgidqiiclsvndafvmfqwgkqqgaknvfllpdgsgeftrkmgmlvdksnigfgmrswryamvvndcqiekmfiepgyedncptdpfevsdadtvlaylkgverskevaprlafvg	SAMN02261333
ABM77582.1	190	Peroxiredoxin [Prochlorococcus marinus str. MIT 9303]	Prochlorococcus marinus str. MIT 9303	Bacteria; Cyanobacteria; Synechococcales; Prochlorococcaceae; Prochlorococcus	mpslqsvpdvtfktrvrdesvpgpnpfrwqdltsaeifkgrkvvvlalpgaftptcssnhlpryeelhtelvaqgvdqiiclsvndafvmfqwrkhlgtknifmlpdgngeftrkmgmlveksnlgfglrswrysmlvndcniekmfvepgfsdnadvdpfevsdadtmlaymkgvqpagvssprrkfeg	SAMN02603917
QSV70998.1	190	MAG: peroxiredoxin [Aphanizomenon flos-aquae KM1D3_PB]	Aphanizomenon flos-aquae KM1D3_PB	Bacteria; Cyanobacteria; Nostocales; Aphanizomenonaceae; Aphanizomenon	mtaithvpnvvfktrvrdesiggpnpytwkdvttqeifagkkvvlfalpgaftptcssthlpryeelfeefkaqgvdqiiclsvndafvmfqwgkqqgaknvfllpdgsgefsrkmgmlvdksnigfgmrswryamvvnngeiekmfiepgfedncgsdpfevsdadtvlaylkgverpaavaprlafvg	SAMN14448365
QSV57279.1	190	MAG: peroxiredoxin [Dolichospermum sp. LBC05a]	Dolichospermum sp. LBC05a	Bacteria; Cyanobacteria; Nostocales; Aphanizomenonaceae; Dolichospermum; unclassified Dolichospermum	mtaithvpnvvfktrvrdesiggpnpytwkdvttqeifagkkvvlfalpgaftptcssthlpryeelfeefkaqgvdqiiclsvndafvmfqwgkqqgaknvfllpdgsgefsrkmgmlvdksnigfgmrswryamvvnngeiekmfiepgfedncgsdpfevsdadtvlaylkgverpaavaprlafvg	SAMN14448374
QSV55909.1	190	MAG: peroxiredoxin [Dolichospermum sp. UKL201]	Dolichospermum sp. UKL201	Bacteria; Cyanobacteria; Nostocales; Aphanizomenonaceae; Dolichospermum; unclassified Dolichospermum	mtaithvpnvvfktrvrdesiggpnpytwkdvttqeifagkkvvlfalpgaftptcssthlpryeelfeefkaqgvdqiiclsvndafvmfqwgkqqgaknvfllpdgsgefsrkmgmlvdksnigfgmrswryamvvnngeiekmfiepgfedncgsdpfevsdadtvlaylkgverpaavaprlafvg	SAMN14448353
QJB43576.1	190	peroxiredoxin [Dolichospermum flos-aquae CCAP 1403/13F]	Dolichospermum flos-aquae CCAP 1403/13F	Bacteria; Cyanobacteria; Nostocales; Aphanizomenonaceae; Dolichospermum	mtaithvpnvvfktrvrdesiggpnpytwkdvttqeifagkkvvlfalpgaftptcssthlpryeelfeefkaqgvdqiiclsvndafvmfqwgkqqgaknvfllpdgsgefsrkmgmlvdksnigfgmrswryamvvnngeiekmfiepgfedncgsdpfevsdadtvlaylkgverpaavaprlafvg	SAMN14567401
AFW93488.1	190	redoxin family protein [Anabaena sp. 90]	Anabaena sp. 90	Bacteria; Cyanobacteria; Nostocales; Nostocaceae; Anabaena; unclassified Anabaena	mtaithvpnvvfktrvrdesiggpnpytwkdvttqeifagkkvvlfalpgaftptcssthlpryeelfeefkaqgvdqiiclsvndafvmfqwgkqqgaknvfllpdgsgefsrkmgmlvdksnigfgmrswryamvvnngeiekmfiepgfedncgsdpfevsdadtvlaylkgverpaavaprlafvg	SAMN02604187
QEI42005.1	190	Putative peroxiredoxin [Dolichospermum sp. UHCC 0315A]	Dolichospermum sp. UHCC 0315A	Bacteria; Cyanobacteria; Nostocales; Aphanizomenonaceae; Dolichospermum; unclassified Dolichospermum	mtaithvpnvvfktrvrdesiggpnpytwkdvttqeifagkkvvlfalpgaftptcssthlpryeelfeefkaqgvdqiiclsvndafvmfqwgkqqgaknvfllpdgsgefsrkmgmlvdksnigfgmrswryamvvnngeiekmfiepgfedncgsdpfevsdadtvlaylkgverpaevaprlafvg	SAMN05967626
QSV65611.1	190	MAG: peroxiredoxin [Aphanizomenon flos-aquae DEX188]	Aphanizomenon flos-aquae DEX188	Bacteria; Cyanobacteria; Nostocales; Aphanizomenonaceae; Aphanizomenon	mtaithvpnvvfktrvrdesiggpnpytwkdlsteeifagkkvvlfalpgaftptcssthlpryeelfnefkaqgvdqivclsvndafvmfqwgkqqgaknvfllpdgsgefsrkmgmlvdksnigfgmrswryamvvnngeiekmfiepgfedncgsdpfevsdadtvlaylkgverpteiaprlafvg	SAMN14448357
ALB43121.1	190	peroxiredoxin [Anabaena sp. WA102]	Anabaena sp. WA102	Bacteria; Cyanobacteria; Nostocales; Nostocaceae; Anabaena; unclassified Anabaena	mtvithvpnvvfktrvrdesiggpnpytwkdlttqeifagkkvvlfalpgaftptcssthlpryeelfeefkaqgvdqiiclsvndafvmfqwgkqqgaknvfllpdgsgefsrkmgmlvdksnigfgmrswryamvvnnceiekmfiepgfqdnagddpfevsdadtvlaylkgverpaaiaprlafvg	SAMN03568000
QSX67910.1	190	MAG: peroxiredoxin [Dolichospermum sp. DET69]	Dolichospermum sp. DET69	Bacteria; Cyanobacteria; Nostocales; Aphanizomenonaceae; Dolichospermum; unclassified Dolichospermum	mtaithvpnvvfktrvrdesiggpnpytwkdlttqeifagkkvvlfalpgaftptcssthlpryeelfaefkaqgvdqiiclsvndafvmfqwgkqqgaknvfllpdgsgefsrkmgmlvdksnigfgmrswryamvvnnceiekmfiesgfadnygddpfevsdadtvlaylkgvarstevaprlafvg	SAMN10985291
QSV62957.1	190	MAG: peroxiredoxin [Dolichospermum sp. DL01]	Dolichospermum sp. DL01	Bacteria; Cyanobacteria; Nostocales; Aphanizomenonaceae; Dolichospermum; unclassified Dolichospermum	mtvithvpnvvfktrvrdesidgpnpyrwqdlttddifagkkivlfalpgaftptcssthlpryeelyeefkaqgidqiiclsvndafvmfqwgkqqgaknvfllpdgnaeftrkigllvdksnigfgqrswryaavindreiekifiepgfednaaddpfevsdadtvlaylkgverpaavaprlafvg	SAMN14448371
APD49336.1	190	peroxiredoxin [Synechococcus sp. SynAce01]	Synechococcus sp. SynAce01	Bacteria; Cyanobacteria; Synechococcales; Synechococcaceae; Synechococcus; unclassified Synechococcus	msypssvptvvfktrvrdesveggnpfrwqdlssseifagkkvvvfslpgaftptcssnhlpryeelyeefralgvdqivcvsvndafvmfkwgqsvgaknvfllpdgngdftremgmlveksnlgfglrswrysmvvndgtiekvfaeagaenncptdpfevsdadtmlaylkgvaptgvceprlefag	SAMN06006676
QNJ22280.1	189	type-II peroxiredoxin [Synechococcus sp. MIT S9220]	Synechococcus sp. MIT S9220	Bacteria; Cyanobacteria; Synechococcales; Synechococcaceae; Synechococcus; unclassified Synechococcus	msnpthvpdatfqtrvrdesiagdnpfrwqeltskdifggkkvvlfalpgaftptcssnhlprydelfdefkshgvdqiiclsvndafvmfqwskhlgtknifmlpdgngeftrkmgmlveksnlgfgmrswrysilvnnmviekmfvepdfadncptdpfqssdadtmiaylkggtsagiakphafig	SAMN13641330
QNI57937.1	189	type-II peroxiredoxin [Synechococcus sp. BIOS-U3-1]	Synechococcus sp. BIOS-U3-1	Bacteria; Cyanobacteria; Synechococcales; Synechococcaceae; Synechococcus; unclassified Synechococcus	msnpthvpdatfqtrvrdesiagdnpfrwqelsskdifggkkvalfalpgaftptcssnhlprydelfdefkshgvdqiiclsvndafvmfqwskhlgtknifmlpdgngeftrkmgmlveksnlgfgmrswrysmivndmviekmfiepefsdncptdpfqssdadtmiaflkgskssgiakphsfvg	SAMN13641352
AVP89315.1	189	peroxiredoxin [Synechocystis sp. IPPAS B-1465]	Synechocystis sp. IPPAS B-1465	Bacteria; Cyanobacteria; Synechococcales; Merismopediaceae; Synechocystis; unclassified Synechocystis	mtpervpsvvfktrvrdesvpgpnpyrwedktteqifggkkvvlfslpgaftptcssnhlpryeqlfeefqalgvddiiclsvndafvmfqwgkqigadkvkllpdgngeftrkmgmlveksnlgfgmrswrysmfvndgkiekmfiepefgdncpvdpfecsdadtmlaylkgaeapgvsepvkafvg	SAMN08708127
BAL35285.1	189	membrane protein [Synechocystis sp. PCC 6803 substr. PCC-P]	Synechocystis sp. PCC 6803 substr. PCC-P	Bacteria; Cyanobacteria; Synechococcales; Merismopediaceae; Synechocystis; unclassified Synechocystis	mtpervpsvvfktrvrdesvpgpnpyrwedktteqifggkkvvlfslpgaftptcssnhlpryeqlfeefqalgvddiiclsvndafvmfqwgkqigadkvkllpdgngeftrkmgmlveksnlgfgmrswrysmfvndgkiekmfiepefgdncpvdpfecsdadtmlaylkgaeapgvsepvkafvg	SAMD00060999
BAL32116.1	189	membrane protein [Synechocystis sp. PCC 6803 substr. PCC-N]	Synechocystis sp. PCC 6803 substr. PCC-N	Bacteria; Cyanobacteria; Synechococcales; Merismopediaceae; Synechocystis; unclassified Synechocystis	mtpervpsvvfktrvrdesvpgpnpyrwedktteqifggkkvvlfslpgaftptcssnhlpryeqlfeefqalgvddiiclsvndafvmfqwgkqigadkvkllpdgngeftrkmgmlveksnlgfgmrswrysmfvndgkiekmfiepefgdncpvdpfecsdadtmlaylkgaeapgvsepvkafvg	SAMD00061001
BAL28947.1	189	membrane protein [Synechocystis sp. PCC 6803 substr. GT-I]	Synechocystis sp. PCC 6803 substr. GT-I	Bacteria; Cyanobacteria; Synechococcales; Merismopediaceae; Synechocystis; unclassified Synechocystis	mtpervpsvvfktrvrdesvpgpnpyrwedktteqifggkkvvlfslpgaftptcssnhlpryeqlfeefqalgvddiiclsvndafvmfqwgkqigadkvkllpdgngeftrkmgmlveksnlgfgmrswrysmfvndgkiekmfiepefgdncpvdpfecsdadtmlaylkgaeapgvsepvkafvg	SAMD00061000
BAA17776.1	189	membrane protein [Synechocystis sp. PCC 6803]	Synechocystis sp. PCC 6803	Bacteria; Cyanobacteria; Synechococcales; Merismopediaceae; Synechocystis; unclassified Synechocystis	mtpervpsvvfktrvrdesvpgpnpyrwedktteqifggkkvvlfslpgaftptcssnhlpryeqlfeefqalgvddiiclsvndafvmfqwgkqigadkvkllpdgngeftrkmgmlveksnlgfgmrswrysmfvndgkiekmfiepefgdncpvdpfecsdadtmlaylkgaeapgvsepvkafvg	SAMD00061113
UAJ71475.1	189	peroxiredoxin [Synechocystis sp. PCC 7339]	Synechocystis sp. PCC 7339	Bacteria; Cyanobacteria; Synechococcales; Merismopediaceae; Synechocystis; unclassified Synechocystis	mtpeqvpsvvfktrvrdesvpgpnpyrwedktteqifggkkvvlfslpgaftptcssnhlpryeqlfeefqalgvddiiclsvndafvmfqwgkqigadkvkllpdgngeftrkmgmlveksnlgfgmrswrysmfvndgkiekmfiepefgdncpvdpfecsdadtmlaylkgseapgvsepvkafvg	SAMN16551562
QUS59287.1	189	peroxiredoxin [Synechocystis sp. PCC 7338]	Synechocystis sp. PCC 7338	Bacteria; Cyanobacteria; Synechococcales; Merismopediaceae; Synechocystis; unclassified Synechocystis	mtpeqvpsvvfktrvrdesvpgpnpyrwedktteqifggkkvvlfslpgaftptcssnhlpryeqlfeefqalgvddiiclsvndafvmfqwgkqigadkvkllpdgngeftrkmgmlveksnlgfgmrswrysmfvndgkiekmfiepefgdncpvdpfecsdadtmlaylkgseapgvsepvkafvg	SAMN14786169
AIE74216.1	189	membrane protein [Synechocystis sp. PCC 6714]	Synechocystis sp. PCC 6714	Bacteria; Cyanobacteria; Synechococcales; Merismopediaceae; Synechocystis; unclassified Synechocystis	mtpervpsvvfktrvrdesvpgpnpyrwedktteqifsgkkvvlfslpgaftptcssnhlpryeqlfeefqalgvddiiclsvndafvmfqwgkqigadkvkllpdgngeftrkmgmlveksnlgfgmrswrysmfvndgniekmfiepefgdncpvdpfecsdadtmlaylkgaeapgvsepvkafvg	SAMN02471775
BAZ06684.1	189	redoxin [Calothrix sp. NIES-3974]	Calothrix sp. NIES-3974	Bacteria; Cyanobacteria; Nostocales; Calotrichaceae; Calothrix; unclassified Calothrix	mapervpnvvfktrvrdesvpgpnpyrwqdrttqeifggkrvvlfalpgaftptcssthlpryeelyeefkaqgideiiclsvndafvmfqwgkqqgaknvfllpdgngeftrkmgmlvdksnlgfgmrswryamvvndckiekmfieegfddncptdpfevsdadtvlaylkgvprgtevagrkefvg	SAMD00081174
AKG23381.1	190	peroxiredoxin [Calothrix sp. 336/3]	Calothrix sp. 336/3	Bacteria; Cyanobacteria; Nostocales; Calotrichaceae; Calothrix; unclassified Calothrix	mamvnrvpdvvfktrvrdesvggpnpfrwqdrttqeifagkrivlfalpgaftptcssthlpryeelyeefkaqgidqiiclsvndafvmfqwgkqqgaknvfllpdgsgeftrkmgmlvdksnigfgmrswryamvvnnceiekmfvepgyedncptdpfevsdadtvlaylkgvprssevaprlsfig	SAMN02909965
ABI46512.1	192	peroxiredoxin 2 family protein [Synechococcus sp. CC9311]	Synechococcus sp. CC9311	Bacteria; Cyanobacteria; Synechococcales; Synechococcaceae; Synechococcus; unclassified Synechococcus	miqmksfdqvpdvvfhtrvrdesvggtnpfvwkdrssaeifhnkkvvlfslpgaftptcssnhlpryeelydefrsqgvdqviclsvndafvmfqwgkhigvknifllpdgngeftrkmgmlvskdnlgfgmrswrysmlvdngtiekifiepgfadccpddpfevsdadtmiaylkgstssgiakpndfvg	SAMN02604031
BDA39903.1	190	peroxiredoxin [cyanobacterium endosymbiont of Braarudosphaera bigelowii]	cyanobacterium endosymbiont of Braarudosphaera bigelowii	Bacteria; Cyanobacteria; Oscillatoriophycideae; Chroococcales; Aphanothecaceae; Candidatus Atelocyanobacterium	mgvietvpnvvfktrvrdesvagpnpyrwqdlttqeifkgkkvvvfslpgaftptcssnhlpryeelysefkalgidaivclsvndafvmfqwgkqqeaknvfllpdgngeftrkmgmlvdksnlgfgmrswrysmlvnnceiekifvesdfsdncpsdpfevsdadtmlaylkgdkssgvskpvkafig	SAMD00256770
ACB52474.1	190	peroxiredoxin [Crocosphaera subtropica ATCC 51142]	Crocosphaera subtropica ATCC 51142	Bacteria; Cyanobacteria; Oscillatoriophycideae; Chroococcales; Aphanothecaceae; Crocosphaera; Crocosphaera subtropica	mgaietvpsvvfktrvrdesvpgpnpyrwqdltseeifkgkkvivfslpgaftptcssnhlpryeelydefkalgvdevicisvndaftmfqwgkqqeaknvfllpdgngeftrkmgmlvdksnlgfgmrswrysmlvndckiekmfvepgyedncptdpfevsdadtmlaylkgtessgvsepvkafvg	SAMN02604312
ADB95212.1	190	peroxiredoxin [Candidatus Atelocyanobacterium thalassa isolate ALOHA]	Candidatus Atelocyanobacterium thalassa isolate ALOHA	Bacteria; Cyanobacteria; Oscillatoriophycideae; Chroococcales; Aphanothecaceae; Candidatus Atelocyanobacterium	mgvietvpsvvfktrvrdesvpgpnpyrwqdltteeifkgkkvvvfslpgaftptcssnhlpryeelynefkasgvdtiiclsvndafvmfqwgkqqeaknvfllpdgsgeftrkmgmlvdksnlgfgmrswrysmlvdnckvekifvesgfsdncpsdpfevsdadtmlaylkgdkpsgvskpvkafig	SAMN02641594
AFY74818.1	190	peroxiredoxin [Synechococcus sp. PCC 7502]	Synechococcus sp. PCC 7502	Bacteria; Cyanobacteria; Synechococcales; Synechococcaceae; Synechococcus; unclassified Synechococcus	mavidtlpdvtfktrvrdesvegtnpfrwqdrtteeifggkkvvlfslpgaftptcssnhlpryeelydefkalgvdevicvsvndafvmfkwgkeigaknvfllpdgngeftrklgflvdksnlgfgyrswryaavitdrkieklfiepgfsdnadsdpfevsdadtvlaylkgaepagvstprlafvg	SAMN02261356
CAE21361.1	190	conserved hypothetical protein [Prochlorococcus marinus str. MIT 9313]	Prochlorococcus marinus str. MIT 9313	Bacteria; Cyanobacteria; Synechococcales; Prochlorococcaceae; Prochlorococcus	mpfpqnvpdvtfktrvrdesvpgsnpfrwqdltsaeifkgrkvvvlalpgaftptcssnhlpryeelhaelvaqgvdqivclsvndafvmfqwskhlgtknifmlpdgngeftrkmgmlveksnlgfglrswrysmlvndcniekmfvepgfsdnadgdpfevsdadtmlaymkgvqsagvsspcrefqg	SAMEA3138210
QLE59181.1	182	peroxiredoxin [Nostoc sp. TCL26-01]	Nostoc sp. TCL26-01	Bacteria; Cyanobacteria; Nostocales; Nostocaceae; Nostoc	mtvitkvpnvvfktrvrdesipgpnpyrwqdlttqeifggkrvvvfslpgaftptcstshlpryeelysefkalgidqvicisvndafvmfqwgkqqgaqnvfllpdgngeftrkmgmlvdksnlgfglrswrysmvvndgniekffiepgfedvcatdpfevsdadtmlaylkqaktpvgv	SAMN11588057
BBD57237.1	182	putative peroxiredoxin [Nostoc sp. HK-01]	Nostoc sp. HK-01	Bacteria; Cyanobacteria; Nostocales; Nostocaceae; Nostoc	mavidrvpdvvfktrvrdesipgpnpyrwqdsttqdifggkrvvvfslpgaftptcstshlpryeelydqfkalgvdqiicisvndafvmfqwgkqqgannvfllpdgngeftrkmgmlvdksnlgfgmrswrysmvvddgkiekifiepgfldncptdpfevsdadtmlaylkeaktpvpa	SAMD00079807
AFY40852.1	182	Peroxiredoxin [Nostoc sp. PCC 7107]	Nostoc sp. PCC 7107	Bacteria; Cyanobacteria; Nostocales; Nostocaceae; Nostoc	mavidrvpnvvfktrvrdesipgsnpfrwqdrttqdifgskrvvvfslpgaftptcstshlpryeelydqfkalgvdeiicisvndafvmfqwgkqqgannvfllpdgngeftrkmgmlvdksnlgfgmrswrysmvvddgkiekifiepgfldncptdpfeisdadtmlaylkeakkpvta	SAMN02261332
QQW28364.1	174	peroxiredoxin [Arthrospira sp. PCC 9108]	Arthrospira sp. PCC 9108	Bacteria; Cyanobacteria; Oscillatoriophycideae; Oscillatoriales; Microcoleaceae; Arthrospira; unclassified Arthrospira	mviekvpdvvfktrvrdesvggpnpfrwqdrttqeifggkrvvvfslpgaftptcssthlpryeelydeikaqgideivcvsvndafvmfqwgkqqgaekvfllpdgngeftrkmgmlvdksnlgfgmrswrysmvvndgkiekifvepdfgdncptdpfevsdadtmlaylkg	SAMN10440999
QJB26736.1	174	peroxiredoxin [Limnospira fusiformis SAG 85.79]	Limnospira fusiformis SAG 85.79	Bacteria; Cyanobacteria; Oscillatoriophycideae; Oscillatoriales; Microcoleaceae; Limnospira	mviekvpdvvfktrvrdesvggpnpfrwqdrttqeifggkrvvvfslpgaftptcssthlpryeelydeikgqgideivcvsvndafvmfqwgkqqgaekvfllpdgngeftrkmgmlvdksnlgfgmrswrysmvvndgkiekifvepdfgdncptdpfevsdadtmlaylkg	SAMN14546157
ASC69115.1	177	Putative peroxiredoxin [Halomicronema hongdechloris C2206]	Halomicronema hongdechloris C2206	Bacteria; Cyanobacteria; Pseudanabaenales; Prochlorotrichaceae; Halomicronema	maviervpdvvfktrvrdesvggdnpfrwedrttgdifsgkrvvvfslpgaftptcssnhlpryeelydeikaqgideiicvsvndafvmyqwgkqqgvqkvfllpdgngeftrkmgmlveksnlgfgmrswrysmvvndgqiekifvephygdncptdpyevsdadtmlaylkgak	SAMN03466112
AFZ50235.1	180	peroxiredoxin [Dactylococcopsis salina PCC 8305]	Dactylococcopsis salina PCC 8305	Bacteria; Cyanobacteria; Synechococcales; Synechococcaceae; Dactylococcopsis	msvavqqtvpdvvfrtrvrdesvggenpfrwqdrttadifggkrvvlfalpgaftptcssthlpryeelydeiraqgvdeviclsvndafvmfqwakkqgvekvfmlpdgnadftrkmgmlvekdnlgfgmrswrysmvvndrqiekmfiepdyqdncptdpfevsdadtmlaylkgaks	SAMN02261331
AFZ42804.1	180	Redoxin domain protein [Halothece sp. PCC 7418]	Halothece sp. PCC 7418	Bacteria; Cyanobacteria; Oscillatoriophycideae; Chroococcales; Aphanothecaceae; Halothece cluster; Halothece; unclassified Halothece	mgiaveqtvpdvvfrtrvrdesvggenpfrwqdrttqeifggkrivlfalpgaftptcssnhlpryeelydeiraqgvdeviclsvndafvmfqwskqqgaqkvfmlpdgnadftrkmgmlvdkenlgfgmrswrysmvvndgkiekifiepdfqdncptdpfevsdadtmlaylkgaks	SAMN02232029
QDZ39703.1	180	peroxiredoxin [Euhalothece natronophila Z-M001]	Euhalothece natronophila Z-M001	Bacteria; Cyanobacteria; Oscillatoriophycideae; Chroococcales; Aphanothecaceae; Halothece cluster; Euhalothece	msvaveqmvpdvvfrtrvrdesvggenpfrwqdrttqeifggkrivlfalpgaftptcssthlpryeelydeiraqgideiiclsvndafvmfqwakkqgaekvfmlpdgngdftrkmgmlvekenlgfgmrswrysmvvndckiekmfiepdyqdncptdpfevsdadtmlaylkgsks	SAMN12419044
AOX03520.1	177	peroxiredoxin [Moorena producens PAL-8-15-08-1]	Moorena producens PAL-8-15-08-1	Bacteria; Cyanobacteria; Oscillatoriophycideae; Oscillatoriales; Oscillatoriaceae; Moorena	mvinqvpdvvfktrvrdesvagpnpfrwqdrttqeifggkrivlfslpgaftptcssthlpryeelfdeikaqgvdqviclsvndafvmfqwgkqqgvqnifllpdgngeftrkmgmlvekdnlgfgmrswrysmvvddgkiekmfvepgyedncptdpfevsdadtmlnylksakk	SAMN05826283
QXE24143.1	178	glutaredoxin-like protein region protein [Richelia sinica FACHB-800]	Richelia sinica FACHB-800	Bacteria; Cyanobacteria; Nostocales; Nostocaceae; Richelia	maviekvpnvvfktrvrdesiggpnpfrwqdrttaeifggkrvvvfslpgaftptcstshlpryeelynefkalgvdevicvsvndafvmfqwgkqqgaknvfllpdgngeftrkmgmlvdksnlgfglrswrysmvvddgkiekifiepgyedncptdpfevsdadtmlkylqsvkk	SAMN06603501
AFY70635.1	178	Redoxin domain protein [Pseudanabaena sp. PCC 7367]	Pseudanabaena sp. PCC 7367	Bacteria; Cyanobacteria; Pseudanabaenales; Pseudanabaenaceae; Pseudanabaena	maavldkvpdvvfktrvrdesvegpnpfrwqdrttaelfsgkrvvvfslpgaftptcssthlpryeelydefkalgidqiicvsvndafvmfqwglkqgvknvfllpdgngeftrkmgmlvkkdnlgfgmrswrysmvvndgtieklfaepgyeddcptdpfevsdadtmlaylksak	SAMN02261336
AFY36459.1	182	Redoxin domain protein [Calothrix sp. PCC 7507]	Calothrix sp. PCC 7507	Bacteria; Cyanobacteria; Nostocales; Calotrichaceae; Calothrix; unclassified Calothrix	mavitkvpnvvfktrvrdesiggtnpfrwqdrttqeifagkrvvvfslpgaftptcstshlpryeelyqdfkalgvdqvicisvndafvmfqwgkqqgaqnvfllpdgngeftrkmgmlvdksnlgfglrswrysmvvndgniekifiepgfddncptdpfevsdadtmlaylkeartavav	SAMN02261328
QSJ17305.1	182	peroxiredoxin [Nostoc sp. UHCC 0702]	Nostoc sp. UHCC 0702	Bacteria; Cyanobacteria; Nostocales; Nostocaceae; Nostoc	maviqrvadvvfktrvrdesiagpnpfrwqdrtsqeifggkrvvvfslpgaftptcstshlpryeelyqefrslgidmvicisvndafvmfqwgkqqgaenvfllpdgngeftrkmgmlvdksnigfgmrswrysmvvddgkiekifiepgfddncasdpfevsdadtmlaylkqaktaiaa	SAMN18043900
ADI64814.1	176	Redoxin domain protein ['Nostoc azollae' 0708]	'Nostoc azollae' 0708	Bacteria; Cyanobacteria; Nostocales; Nostocaceae; Trichormus	maliatvpsvvfktrvrdesigrpnpfrwqdrtteelfagkrvvvfslpgaftptcstshlppyeelykefqalgvdsvicisvndafvmyqwgkqqgaenvfllpdgngeftrkmgmlvdksnlgfgmrswrysmvvndgkiekmfiepglddncpsdpfevsdadtmlkylksv	SAMN02598476
BDA67837.1	182	putative peroxiredoxin [Calothrix sp. PCC 7716]	Calothrix sp. PCC 7716	Bacteria; Cyanobacteria; Nostocales; Calotrichaceae; Calothrix; unclassified Calothrix	mvavtkvpnvvfktrvrdesiggpnpfrwqdrttqeifggkrivllalpgaftptcssthlpryeelydeikaqgvdeviclsvndafvmfqwaknlgiskmfilpdgngeftrkmgmlvdksnlgfgmrswrysmvvddckiekifieeghedncttdpfevsdadtmlaylksarvgaav	SAMD00392805
BAZ13521.1	182	putative peroxiredoxin [Calothrix sp. NIES-4071]	Calothrix sp. NIES-4071	Bacteria; Cyanobacteria; Nostocales; Calotrichaceae; Calothrix; unclassified Calothrix	mvavtrvpnvvfktrvrdesvggpnpfrwqdrttqeifggkrivllalpgaftptcssthlpryeelydeikaqgvdeviclsvndafvmfqwaknlginkmfilpdgngeftrkmgmlvdksnlgfgmrswryamvvndcviekifieeghedncttdpfevsdadtmlnylksarvgaav	SAMD00081178
QNP28651.1	177	peroxiredoxin [Cylindrospermopsis curvispora GIHE-G1]	Cylindrospermopsis curvispora GIHE-G1	Bacteria; Cyanobacteria; Nostocales; Aphanizomenonaceae; Cylindrospermopsis	maviqtvpevvfktrvrdeliggpnpfrwqdrtteqlfagkrvvvfslpgaftptcstshlpryeelydefkrlgidevicvsvndafvmyqwgkqqgaqkvfllpdgngeftrkmgmlvdksnlgfgmrswrysmvvnncqiekifiepgyedncptdpfevsdadtmlkylqsvk	SAMN15834505
ABW28670.1	190	peroxiredoxin, putative [Acaryochloris marina MBIC11017]	Acaryochloris marina MBIC11017	Bacteria; Cyanobacteria; Synechococcales; Acaryochloridaceae; Acaryochloris	mavfatervpdvvfktrvrdesvpgpnpyrwqdkttqdifggkrvvlfslpgaftptcssthlpryeelheeikaqgvdeiiclsvndafvmfqwgkhqgadkvfllpdgngeftrkmgmlvdksnlgfgmrswrysmvvnngqiekmfieadygdncptdpfevsdadtmlaylkgvhataaptaaavg	SAMN02604308
QUY43079.1	190	peroxiredoxin [Acaryochloris marina S15]	Acaryochloris marina S15	Bacteria; Cyanobacteria; Synechococcales; Acaryochloridaceae; Acaryochloris	mavfatervpdvvfktrvrdesvsgpnpyrwedkttqdifggkrvvvfslpgaftptcssthlpryeelyeeikaqgvdgviclsvndafvmfqwgkhqgaknvfllpdgngeftrkmgmlvdksnlgfgmrswrysmvvndgkiekmfieadygdncptdpfevsdadtmlaylkgvhanaattaaavg	SAMN15662376
BAU64995.1	176	peroxiredoxin [Stanieria sp. NIES-3757]	Stanieria sp. NIES-3757	Bacteria; Cyanobacteria; Pleurocapsales; Dermocarpellaceae; Stanieria; unclassified Stanieria	mrdrvpnvvfktrvrdesvegpnpyrwqdrtteeifggkrivlfalpgaftptcssthlpryeelyddikaqgvdeviclsvndafvmfqwgkqqgakrvlllpdgsgeftrkmgmlvdksnlgfglrswrysmvvddgkiekmfieadfgdncptdpfevsdadtmlaylkgtek	SAMD00047668
BAZ45203.1	175	peroxiredoxin [Chondrocystis sp. NIES-4102]	Chondrocystis sp. NIES-4102	Bacteria; Cyanobacteria; Oscillatoriophycideae; Chroococcales; Chroococcaceae; Chondrocystis; unclassified Chondrocystis	mrdtvpsvvfktrvrdeavegpnpfrwhdlttedifkgkkvivfslpgaftptcssthlpgyeqhyeefkelgvdsivcvsvndafvmfqwgkqqgvknvfllpdgngeftkemgmlvkkdnlgfgmrswrysmfvndmkiekifteadfgdncptdpfevsdadtmlaylkgke	SAMD00081172
QIZ69625.1	178	peroxiredoxin [Oxynema aestuarii AP17]	Oxynema aestuarii AP17	Bacteria; Cyanobacteria; Oscillatoriophycideae; Oscillatoriales; Microcoleaceae; Oxynema; Oxynema aestuarii	madipervpdvvfktrvrdesvegpnpfrwqdrttqdifggkrvvlfslpgaftptcssnhlpryeelydeiraqgvdeivclsvndafvmfqwgkqqgvknvfllpdgsgdftrgmgmmvakdnlgfgdrswrysmvvndgkiekvfiepgkedncptdpyevsdadtmlnylksak	SAMN14410527
AFZ35599.1	176	Redoxin domain protein [Stanieria cyanosphaera PCC 7437]	Stanieria cyanosphaera PCC 7437	Bacteria; Cyanobacteria; Pleurocapsales; Dermocarpellaceae; Stanieria	mrdrvpnvvfktrvrdesiegpnpyrwqdktteeifggkrvvllalpgaftptcssthlpryeelyedikaqgvdeviclsvndafvmfqwakslgikkvfmlpdgngeftrkmgmlvnkdnlgfgmrswrysmvvddgkiekmfiegefgdncpldpfdisdadnmlaylkeakk	SAMN02261352
AFZ60644.1	176	Redoxin domain protein [Anabaena cylindrica PCC 7122]	Anabaena cylindrica PCC 7122	Bacteria; Cyanobacteria; Nostocales; Nostocaceae; Anabaena	mavietvpnvvfktrvrdesiggpnpfrwqerttqelfagkrvvvfslpgaftptcstshlpryeelykdfqalgvdsvicvsvndafvmfqwgkqqnaenvfllpdgngeftrkmgmlvdkanlgfgmrswrysmvvndgkiekmfvepgfddncptdpfevsdadtmlaylksa	SAMN02232008
